# Supplementary material for: Genomic and Pathogenic Characterization of a Novel Capsule-Deficient Neonatal Meningitis-Associated Escherichia coli from Calves
Source: Vet Sci. 2026 Apr 19;13(4):401. doi: 10.3390/vetsci13040401 (PMC13119672; doi:10.3390/vetsci13040401)
Supplement: Supplementary file 1 [file vetsci-13-00401-s001.zip]

Archive with 1 entries (1 files):
- vetsci-4209972-supplementary.xlsx
