# Supplementary material for: Genomic and Pathogenic Characterization of a Novel Capsule-Deficient Neonatal Meningitis-Associated Escherichia coli from Calves
Source: Vet Sci. 2026 Apr 19;13(4):401. doi: 10.3390/vetsci13040401 (PMC13119672; doi:10.3390/vetsci13040401)
Supplement: Supplementary file 1 [file vetsci-13-00401-s001.zip › vetsci-4209972-supplementary.xlsx]

## Sheet: VFDB
Table S2 Predicted virulence genes of isolated bacteria
GeneID	Function	SubType	Type
A000082	ADP-L-glycero-D-mannoheptose-6-epimerase	rfaD	ImmuneModulation
A000099	YadA-like family protein	upaG/ehaG	Adherence
A000110	DUF6531 domain-containing protein	SG_RS05325	EffectorDeliverySystem
A000112	Type VI secretion system protein, PAAR family	rhs/PAAR	EffectorDeliverySystem
A000249	acriflavine resistance protein B	acrB	AntimicrobialActivityCompetitiveAdvantage
A000287	Cu(+)/Ag(+)	ibeB	Invasion
A000316	DUF6531 domain-containing protein	SG_RS05325	EffectorDeliverySystem
A000459	elongation factor Tu	tufA	Adherence
A000470	type II secretion system major pseudopilin GspG	gspG	EffectorDeliverySystem
A000528	acriflavine resistance protein B	acrB	AntimicrobialActivityCompetitiveAdvantage
A000611	phosphoglucosamine mutase	mrsA/glmM	ImmuneModulation
A000691	colonisation factor antigen a, chaperone	cfaA	Adherence
A000700	glucose-1-phosphate thymidylyltransferase RfbA	rfbA	ImmuneModulation
A000702	dTDP-glucose 4,6-dehydratase	rmlB	ImmuneModulation
A000707	UDP-glucose 6-dehydrogenase	ugd	ImmuneModulation
A000717	colonisation factor antigen c, usher	cfaC	Adherence
A000718	minor pilin and initiator	cfaD/cfaE	Adherence
A000814	ADP-heptose synthase	rfaE	ImmuneModulation
A000831	outer membrane channel protein TolC	tolC	NutritionalMetabolicFactor
A000882	type II secretion system protein GspC	gspC	EffectorDeliverySystem
A000883	type II secretion system secretin GspD	gspD	EffectorDeliverySystem
A000884	type II secretion system ATPase GspE	gspE	EffectorDeliverySystem
A000885	type II secretion system inner membrane protein GspF	gspF	EffectorDeliverySystem
A000886	type II secretion system major pseudopilin GspG	gspG	EffectorDeliverySystem
A000887	general secretion pathway protein H	gspH	EffectorDeliverySystem
A000888	type II secretion system minor pseudopilin GspI	gspI	EffectorDeliverySystem
A000889	type II secretion system minor pseudopilin GspJ	gspJ	EffectorDeliverySystem
A000890	type II secretion system minor pseudopilin GspK	gspK	EffectorDeliverySystem
A000891	general secretion pathway protein L	gspL	EffectorDeliverySystem
A000892	GspM family type II secretion system protein YghD	yghD	EffectorDeliverySystem
A001001	SycD-like chaperone family TPR-repeat-containing protein	ygeG	EffectorDeliverySystem
A001113	RNA polymerase sigma factor RpoS	rpoS	Regulation
A001160	carbon storage regulator CsrA	csrA	Regulation
A001164	S-ribosylhomocysteinase	luxS	Biofilm
A001195	flagellin	fliC	Motility
A001242	ATP-dependent chaperone ClpB	clpV	EffectorDeliverySystem
A001484	flagella biosynthesis regulator Flk	flk	Motility
A001497	histidine ABC transporter permease HisQ	YPA_RS10790	ImmuneModulation
A001587	transcriptional regulator RcsB	rcsB	Regulation
A001696	fimbrial biogenesis outer membrane usher protein	stcC	Adherence
A001737	polysaccharide export protein	KVAR_RS07835	ImmuneModulation
A001746	GDP-mannose 4,6-dehydratase	gmd	ImmuneModulation
A001747	GDP-L-fucose synthase	A79E_RS08235	ImmuneModulation
A001751	O9 family phosphomannomutase RfbK2	rfbK2	ImmuneModulation
A001757	GalU regulator GalF	galF	ImmuneModulation
A001758	dTDP-glucose 4,6-dehydratase	rmlB	ImmuneModulation
A001761	dTDP-4-dehydrorhamnose 3,5-epimerase	rfbC	ImmuneModulation
A001768	NADP-dependent phosphogluconate dehydrogenase	gndA	ImmuneModulation
A001769	UDP-glucose 6-dehydrogenase	ugd	ImmuneModulation
A001804	Ag43/Cah family autotransporter adhesin	cah	Biofilm
A001866	flagellar type III secretion system protein FliR	fliR	Motility
A001867	flagellar biosynthesis protein FliQ	fliQ	Motility
A001868	flagellar type III secretion system pore protein FliP	fliP	Motility
A001869	flagellar type III secretion system protein FliO	fliO	Motility
A001870	flagellar motor switch protein FliN	fliN	Motility
A001871	flagellar motor switch protein FliM	fliM	Motility
A001872	flagellar basal body-associated protein FliL	fliL	Motility
A001873	flagellar hook length control protein FliK	fliK	Motility
A001874	flagella biosynthesis chaperone FliJ	fliJ	Motility
A001875	flagellum-specific ATP synthase FliI	fliI	Motility
A001876	flagellar assembly protein FliH	fliH	Motility
A001877	flagellar motor switch protein FliG	fliG	Motility
A001878	flagellar M-ring protein FliF	fliF	Motility
A001879	flagellar hook-basal body complex protein FliE	fliE	Motility
A001891	flagella biosynthesis regulatory protein FliT	fliT	Motility
A001892	flagellar export chaperone FliS	fliS	Motility
A001893	flagellar filament capping protein FliD	fliD	Motility
A001894	flagellin FliC	flaA	Motility
A001896	RNA polymerase sigma factor FliA	fliA	Motility
A001897	flagella biosynthesis regulatory protein FliZ	fliZ	Motility
A001898	cystine ABC transporter substrate-binding protein	tcyJ	Motility
A001921	flagellar transcriptional regulator FlhD	flhD	Motility
A001922	flagellar transcriptional regulator FlhC	flhC	Motility
A001923	flagellar motor stator protein MotA	motA	Motility
A001924	flagellar motor protein MotB	motB	Motility
A001925	chemotaxis protein CheA	cheA	Motility
A001926	chemotaxis protein CheW	cheW	Motility
A001927	methyl-accepting chemotaxis protein II	tar	Motility
A001929	methyl-accepting chemotaxis protein CheD	cheD	Motility
A001930	protein-glutamate O-methyltransferase CheR	cheR	Motility
A001931	protein-glutamate methylesterase/protein glutamine deamidase	cheB	Motility
A001932	chemotaxis response regulator CheY	cheY	Motility
A001933	protein phosphatase CheZ	cheZ	Motility
A001934	flagellar type III secretion system protein FlhB	flhB	Motility
A001935	flagellar biosynthesis protein FlhA	flhA	Motility
A001936	flagellar protein FlhE	flhe	Motility
A001960	lauroyl-Kdo(2)-lipid IV(A	msbB2	Others
A002224	Type III secretion system effector espL1	espL1	EffectorDeliverySystem
A002225	Type III secretion system effector espL1	espL1	EffectorDeliverySystem
A002466	Outer membrane usher protein fimD precursor	fimD	Adherence
A002467	FimF protein precursor	fimF	Adherence
A002468	FimG protein precursor	fimG	Adherence
A002469	fimbrial protein	ydeQ	Adherence
A002504	phosphoporin PhoE	nmpC	Adherence
A002518	Type VI secretion system protein, PAAR family	rhs/PAAR	EffectorDeliverySystem
A002519	DUF6531 domain-containing protein	SG_RS05325	EffectorDeliverySystem
A002520	type VI secretion system tip protein VgrG	aec15	EffectorDeliverySystem
A002561	type I glyceraldehyde-3-phosphate dehydrogenase	plr/gapA	Adherence
A002573	hypothetical protein	upaH	Biofilm
A002718	glucosephosphate uridylyltransferase	galU	ImmuneModulation
A002739	2-dehydro-3-deoxyphosphooctonate aldolase	kdsA	ImmuneModulation
A002775	hemolysin HlyE	hlyE/clyA	Exotoxin
A002802	two-component system response regulator PhoP	phoP	Regulation
A002803	two-component system sensor histidine kinase PhoQ	phoQ	Regulation
A002840	short chain dehydrogenase/reductase family oxidoreductase	flmH	Motility
A002849	flagellar hook-associated protein FlgL	flgL	Motility
A002850	flagellar hook-associated protein FlgK	flgK	Motility
A002851	flagellar assembly peptidoglycan hydrolase FlgJ	flgJ	Motility
A002852	flagellar basal body P-ring protein FlgI	flgI	Motility
A002853	flagellar basal body L-ring protein FlgH	flgH	Motility
A002854	flagellar basal-body rod protein FlgG	flgG	Motility
A002855	flagellar basal-body rod protein FlgF	flgF	Motility
A002856	flagellar hook protein FlgE	flgE	Motility
A002857	flagellar hook assembly protein FlgD	flgD	Motility
A002858	flagellar basal body rod protein FlgC	flgC	Motility
A002859	flagellar basal body rod protein FlgB	flgB	Motility
A002861	flagellar basal body P-ring formation protein FlgA	flgA	Motility
A002862	anti-sigma-28 factor FlgM	flgM	Motility
A002863	flagella biosynthesis chaperone FlgN	flgN	Motility
A002889	transcriptional regulator CsgD	cgsD	Adherence
A002890	curli production assembly/transport protein CsgE	cgsE	Adherence
A002891	curli production assembly/transport protein CsgF	cgsF	Adherence
A002892	curli production assembly/transport protein CsgG	csgG	Adherence
A002944	polysaccharide export protein	KPN_RS13510	ImmuneModulation
A002969	porin OmpA	ompA	Adherence
A002982	type 1 fimbrial protein	ycbV	Adherence
A002983	fimbrial protein	ycbU	Adherence
A002984	fimbrial protein	elfG	Adherence
A002985	fimbrial biogenesis usher protein	elfC	Adherence
A002986	molecular chaperone	elfD	Adherence
A002987	fimbrial protein	elfA	Adherence
A003267	Type VI secretion system protein, PAAR family	rhs/PAAR	EffectorDeliverySystem
A003271	DUF6531 domain-containing protein	SG_RS05325	EffectorDeliverySystem
A003285	ferric iron uptake transcriptional regulator	fur	Regulation
A003367	2,3-dihydro-2,3-dihydroxybenzoate dehydrogenase EntA	entA	NutritionalMetabolicFactor
A003368	2,3-dihydro-2,3-dihydroxybenzoate synthetase	entB	NutritionalMetabolicFactor
A003369	(2,3-dihydroxybenzoyl)adenylate synthase EntE	entE	NutritionalMetabolicFactor
A003370	isochorismate synthase EntC	entC	NutritionalMetabolicFactor
A003371	ferrienterobactin ABC transporter periplasmic binding protein	fepB	NutritionalMetabolicFactor
A003372	enterobactin exporter, iron-regulated	entS	NutritionalMetabolicFactor
A003373	iron-enterobactin ABC transporter permease	fepD	NutritionalMetabolicFactor
A003374	iron-enterobactin ABC transporter permease	fepG	NutritionalMetabolicFactor
A003375	iron-enterobactin ABC transporter ATP-binding protein	fepC	NutritionalMetabolicFactor
A003376	LPS O-antigen length regulator	fepE	NutritionalMetabolicFactor
A003377	enterobactin non-ribosomal peptide synthetase EntF	entF	NutritionalMetabolicFactor
A003379	enterobactin/ferric enterobactin esterase	fes	NutritionalMetabolicFactor
A003380	outer membrane receptor FepA	fepA	NutritionalMetabolicFactor
A003381	enterobactin synthase multienzyme complex phosphopantetheinyltransferase	entD	NutritionalMetabolicFactor
A003394	Cu(+)/Ag(+)	ibeB	Invasion
A003397	type VI secretion system tip protein VgrG	aec15	EffectorDeliverySystem
A003410	DNA-binding response regulator	fimZ	Adherence
A003413	type I fimbriae minor fimbrial subunit FimH, adhesin	fimH	Adherence
A003414	outer membrane usher protein	fimD	Adherence
A003429	ureidoglycolate dehydrogenase	allD	NutritionalMetabolicFactor
A003430	allantoate amidohydrolase	allC	NutritionalMetabolicFactor
A003434	allantoinase	allB	NutritionalMetabolicFactor
A003439	DNA-binding transcriptional repressor AllR	allR	NutritionalMetabolicFactor
A003440	ureidoglycolate hydrolase	allA	NutritionalMetabolicFactor
A003441	DNA-binding transcriptional activator AllS	allS	NutritionalMetabolicFactor
A003447	Type VI secretion system protein, PAAR family	rhs/PAAR	EffectorDeliverySystem
A003448	DUF6531 domain-containing protein	SG_RS05325	EffectorDeliverySystem
A003482	acriflavine resistance protein A	acrA	AntimicrobialActivityCompetitiveAdvantage
A003483	acriflavine resistance protein B	acrB	AntimicrobialActivityCompetitiveAdvantage
A003572	autotransporter outer membrane beta-barrel domain-containing protein	ehaB	Adherence
A003777	phosphoheptose isomerase	gmhA/lpcA	ImmuneModulation
A003818	UDP-N-acetylglucosamine acyltransferase	lpxA	ImmuneModulation
A003891	prepilin peptidase-dependent pilin	hcpA	Adherence
A003892	type II secretion system protein GspE	hcpB	Adherence
A003893	protein transport protein HofC	hcpC	Adherence
A003901	UDP-3-O-(R-3-hydroxymyristoyl)-N-acetylglucosamine deacetylase	lpxC	ImmuneModulation
A003939	Type III secretion system effector EspY1	espY1	EffectorDeliverySystem
A003972	Type III secretion system effector EspX1	espX1	EffectorDeliverySystem
A004045	methyl-accepting chemotaxis protein I	tsr	Motility
A004072	FimH protein precursor	fimH	Adherence
A004073	FimG protein precursor	fimG	Adherence
A004074	FimF protein precursor	fimF	Adherence
A004075	Outer membrane usher protein fimD precursor	fimD	Adherence
A004076	Chaperone protein fimC precursor	fimC	Adherence
A004077	Fimbrin-like protein fimI precursor	fimI	Adherence
A004078	Type-1 fimbrial protein, A chain precursor	fimA	Adherence
A004079	Type 1 fimbriae Regulatory protein fimE	fimE	Adherence
A004080	Type 1 fimbriae Regulatory protein fimB	fimB	Adherence
A004232	Hsp60, 60K heat shock protein HtpB	htpB	Adherence
A004297	response regulator PmrA	pmrA	Regulation
A004298	sensory kinase PmrB	pmrB	Regulation
A004349	Type III secretion system effector EspX5	espX5	EffectorDeliverySystem
A004378	Type III secretion system effector EspX4	espX4	EffectorDeliverySystem
A004379	Type III secretion system effector EspX4	espX4	EffectorDeliverySystem
A004394	glucose-6-phosphate isomerase	pgi	ImmuneModulation
A004402	Type III secretion system effector EspL4	espL4	EffectorDeliverySystem
A004419	uroporphyrinogen decarboxylase	hemE	NutritionalMetabolicFactor
A004436	elongation factor Tu	tufA	Adherence
A004456	phosphoethanolamine transferase CptA	ibeC	Invasion
A004609	putative arylsulfatase	aslA	Invasion
A004618	glucose-1-phosphate thymidylyltransferase	KPHS_35570	ImmuneModulation
A004619	dTDP-glucose 4,6-dehydratase	rmlB	ImmuneModulation
A004621	UDP-N-acetylglucosamine 2-epimerase (non-hydrolyzing)	wbjD/wecB	ImmuneModulation
A004887	type 3 fimbrial minor pilin subunit MrkF	mrkF	Biofilm
A004888	fimbrial adhesin protein precursor MrkD	mrkD	Biofilm
A004889	fimbrial biogenesis outer membrane usher protein mrkC precursor	mrkC	Biofilm
A004890	fimbrial chaperone protein mrkB precursor	mrkB	Biofilm
A004891	type 3 fimbrial major pilin subunit MrkA	mrkA	Biofilm

## Sheet: CARD
Table S1 Predicted drug resistance genes of isolated bacteria
GeneID	DBid	AROAccession	AROName	ProteinAccession	DNAAccession	Species	AMRGeneFamily	DrugClass	ResistanceMechanism	Identity%	IdentityLen
A000004	gb|BAE77595.1|ARO:3003303|Ecol_gyrB_AMU	ARO:3003303	Escherichia coli gyrB conferring resistance to aminocoumarin	BAE77595.1	AP009048.1	Escherichia coli str. K-12 substr. W3110	aminocoumarin resistant gyrB	aminocoumarin antibiotic	antibiotic target alteration	100	804
A000033	gb|CDJ73205.1|ARO:3003893|Ecol_uhpA_FOF	ARO:3003893	Escherichia coli uhpA with mutation conferring resistance to fosfomycin	CDJ73205.1	HG738867.1	Escherichia coli str. K-12 substr. MC4100	antibiotic-resistant UhpT	phosphonic acid antibiotic	antibiotic target alteration	100	196
A000035	gb|CDJ72593.1|ARO:3003889|Ecol_GlpT_FOF	ARO:3003889	Escherichia coli GlpT with mutation conferring resistance to fosfomycin	CDJ72593.1	HG738867.1	Escherichia coli str. K-12 substr. MC4100	antibiotic-resistant GlpT	phosphonic acid antibiotic	antibiotic target alteration	37.931	435
A000036	gb|CDJ73208.1|ARO:3003890|Ecol_UhpT_FOF	ARO:3003890	Escherichia coli UhpT with mutation conferring resistance to fosfomycin	CDJ73208.1	HG738867.1	Escherichia coli str. K-12 substr. MC4100	antibiotic-resistant UhpT	phosphonic acid antibiotic	antibiotic target alteration	100	463
A000160	gb|CCI79240.1|ARO:3005047|eptB	ARO:3005047	eptB	CCI79240.1	FO203501.1	Klebsiella pneumoniae subsp. rhinoscleromatis SB3432	pmr phosphoethanolamine transferase	peptide antibiotic	antibiotic target alteration	81.555	553
A000238	gb|ABO11759.2|ARO:3004573|Abau_AbaF	ARO:3004573	Acinetobacter baumannii AbaF	ABO11759.2	CP000521.1	Acinetobacter baumannii ATCC 17978	major facilitator superfamily (MFS) antibiotic efflux pump	phosphonic acid antibiotic	antibiotic efflux	38.263	426
A000240	gb|ALH22601.1|ARO:3000620|adeL	ARO:3000620	adeL	ALH22601.1	KR297239.1	Acinetobacter baumannii	resistance-nodulation-cell division (RND) antibiotic efflux pump	fluoroquinolone antibiotic;tetracycline antibiotic	antibiotic efflux	37.413	286
A000246	gb|BAE77778.1|ARO:3000508|gadX	ARO:3000508	gadX	BAE77778.1	AP009048.1	Escherichia coli str. K-12 substr. W3110	resistance-nodulation-cell division (RND) antibiotic efflux pump	fluoroquinolone antibiotic;macrolide antibiotic;penam	antibiotic efflux	98.425	254
A000248	gb|ANK04027.1|ARO:3003838|gadW	ARO:3003838	gadW	ANK04027.1	CP015085.1	Escherichia coli O25b:H4	resistance-nodulation-cell division (RND) antibiotic efflux pump	fluoroquinolone antibiotic;macrolide antibiotic;penam	antibiotic efflux	93.802	242
A000249	gb|AAC76539.1|ARO:3000796|mdtF	ARO:3000796	mdtF	AAC76539.1	U00096.1	Escherichia coli str. K-12 substr. MG1655	resistance-nodulation-cell division (RND) antibiotic efflux pump	fluoroquinolone antibiotic;macrolide antibiotic;penam	antibiotic efflux	99.807	1037
A000250	gb|BAE77781.1|ARO:3000795|mdtE	ARO:3000795	mdtE	BAE77781.1	AP009048.1	Escherichia coli str. K-12 substr. W3110	resistance-nodulation-cell division (RND) antibiotic efflux pump	fluoroquinolone antibiotic;macrolide antibiotic;penam	antibiotic efflux	99.729	369
A000287	gb|EGP45230.2|ARO:3004142|OprZ	ARO:3004142	OprZ	EGP45230.2	AFRQ01000061.1	Achromobacter insuavis AXX-A	resistance-nodulation-cell division (RND) antibiotic efflux pump	aminoglycoside antibiotic;cephalosporin;fluoroquinolone antibiotic;macrolide antibiotic	antibiotic efflux	41.228	456
A000290	gb|BAE06006.1|ARO:3003705|mexN	ARO:3003705	mexN	BAE06006.1	AB219523.1	Pseudomonas aeruginosa	resistance-nodulation-cell division (RND) antibiotic efflux pump	phenicol antibiotic	antibiotic efflux	23.249	1028
A000301	gb|ATC67679.1|ARO:3000838|arlR	ARO:3000838	arlR	ATC67679.1	CP023390.1	Staphylococcus aureus subsp. aureus str. Newman	major facilitator superfamily (MFS) antibiotic efflux pump	disinfecting agents and antiseptics;fluoroquinolone antibiotic	antibiotic efflux	43.439	221
A000390	gb|BAE85478.1|ARO:3003728|vanR_in_vanI_cl	ARO:3003728	vanR gene in vanI cluster	BAE85478.1	AP008230.1	Desulfitobacterium hafniense Y51	glycopeptide resistance gene cluster;vanR	glycopeptide antibiotic	antibiotic target alteration	40.444	225
A000402	gb|AAB52541.1|ARO:3004833|Ngon_PBP1_BLA	ARO:3004833	Neisseria gonorrhoeae PBP1 conferring resistance to beta-lactam antibiotics	AAB52541.1	U80933.1	Neisseria meningitidis	Penicillin-binding protein mutations conferring resistance to beta-lactam antibiotics	carbapenem;cephalosporin;cephamycin;monobactam;penam	antibiotic target alteration	42.739	606
A000407	gb|VEG60537.1|ARO:3004835|Ngon_pilQ_BLA	ARO:3004835	Neisseria gonorrhoeae pilQ gene conferring resistance to beta-lactam	VEG60537.1	LR134358.1	Neisseria gonorrhoeae	Penicillin-binding protein mutations conferring resistance to beta-lactam antibiotics	carbapenem;cephalosporin;cephamycin;monobactam;penam	antibiotic target alteration	33.333	414
A000440	gb|BAE77933.1|ARO:3000518|CRP	ARO:3000518	CRP	BAE77933.1	AP009048.1	Escherichia coli str. K-12 substr. W3110	resistance-nodulation-cell division (RND) antibiotic efflux pump	fluoroquinolone antibiotic;macrolide antibiotic;penam	antibiotic efflux	99.524	210
A000445	gb|AKA86814.1|ARO:3003746|optrA	ARO:3003746	optrA	AKA86814.1	KP399637.1	Enterococcus faecalis	Miscellaneous ABC-F subfamily ATP-binding cassette ribosomal protection proteins	oxazolidinone antibiotic;phenicol antibiotic	antibiotic target protection	31.507	584
A000456	gb|AAK44936.1|ARO:3003395|Mtub_rpsL_STR	ARO:3003395	Mycobacterium tuberculosis rpsL mutations conferring resistance to Streptomycin	AAK44936.1	AE000516.1	Mycobacterium tuberculosis CDC1551	antibiotic-resistant rpsL	aminoglycoside antibiotic	antibiotic target alteration	69.355	124
A000458	gb|CAG39573.1|ARO:3003735|Saur_fusA_FA	ARO:3003735	Staphylococcus aureus fusA with mutation conferring resistance to fusidic acid	CAG39573.1	BX571856.1	Staphylococcus aureus subsp. aureus MRSA252	antibiotic resistant fusA	fusidane antibiotic	antibiotic target alteration	59.571	700
A000459	gb|AAN82549.1|ARO:3003369|Ecol_EFTu_PLV	ARO:3003369	Escherichia coli EF-Tu mutants conferring resistance to Pulvomycin	AAN82549.1	AE014075.1	Escherichia coli CFT073	elfamycin resistant EF-Tu	elfamycin antibiotic	antibiotic target alteration	100	394
A000478	gb|AAS81670.1|ARO:3005081|Tthe_uL3_PLM	ARO:3005081	Thermus thermophilus uL3 mutations conferring resistance to pleuromutilin antibiotics	AAS81670.1	AE017221.1	Thermus thermophilus HB27	Ribosomal protein mutation conferring resistance to pleuromutilin antibiotics	pleuromutilin antibiotic	antibiotic target alteration	52.632	209
A000479	gb|WP_003690088.1|ARO:3004956|Ngon_rpld	ARO:3004956	Neisseria gonorrhoeae rpld	WP_003690088.1	AE004969.1	Neisseria gonorrhoeae	50S rRNA with mutation conferring resistance to macrolide antibiotics	glycopeptide antibiotic;macrolide antibiotic	antibiotic target alteration	55.172	203
A000495	gb|NP_388014.1|ARO:3007527|Bsub_rpsE_SPT	ARO:3007527	Bacillus subtilis rpsE mutations conferring resistance to spectinomycin	NP_388014.1	NC_000964.3	Bacillus subtilis subsp. subtilis str. 168	spectinomycin resistant rpsE	aminoglycoside antibiotic	antibiotic target alteration	54.819	166
A000528	gb|AAC76298.1|ARO:3000502|AcrF	ARO:3000502	AcrF	AAC76298.1	U00096.1	Escherichia coli str. K-12 substr. MG1655	resistance-nodulation-cell division (RND) antibiotic efflux pump	cephalosporin;cephamycin;fluoroquinolone antibiotic;penam	antibiotic efflux	99.613	1034
A000529	gb|AAC76297.1|ARO:3000499|AcrE	ARO:3000499	AcrE	AAC76297.1	U00096.1	Escherichia coli str. K-12 substr. MG1655	resistance-nodulation-cell division (RND) antibiotic efflux pump	cephalosporin;cephamycin;fluoroquinolone antibiotic;penam	antibiotic efflux	100	385
A000530	gb|AAC76296.1|ARO:3000656|AcrS	ARO:3000656	AcrS	AAC76296.1	U00096.1	Escherichia coli str. K-12 substr. MG1655	resistance-nodulation-cell division (RND) antibiotic efflux pump	cephalosporin;cephamycin;disinfecting agents and antiseptics;fluoroquinolone antibiotic;glycylcycline;penam;phenicol antibiotic;rifamycin antibiotic;tetracycline antibiotic	antibiotic efflux	99.545	220
A000592	gb|VWQ04088.1|ARO:3005041|mlaF	ARO:3005041	mlaF	VWQ04088.1	LR730402.1	Escherichia coli	ATP-binding cassette (ABC) antibiotic efflux pump	glycopeptide antibiotic;oxazolidinone antibiotic	antibiotic efflux	100	269
A000594	gb|VWQ04090.1|ARO:3005042|mlaD	ARO:3005042	mlaD	VWQ04090.1	LR730402.1	Escherichia coli	ATP-binding cassette (ABC) antibiotic efflux pump	glycopeptide antibiotic;oxazolidinone antibiotic	antibiotic efflux	99.454	183
A000598	gb|AIL15701.1|ARO:3003775|Ecol_murA_FOF	ARO:3003775	Escherichia coli murA with mutation conferring resistance to fosfomycin	AIL15701.1	CP009072.1	Escherichia coli ATCC 25922	antibiotic-resistant murA transferase	phosphonic acid antibiotic	antibiotic target alteration	100	419
A000610	gb|AAC76209.2|ARO:3003386|Ecol_folP_SLF	ARO:3003386	Escherichia coli folP with mutation conferring resistance to sulfonamides	AAC76209.2	U00096.3	Escherichia coli str. K-12 substr. MG1655	sulfonamide resistant dihydropteroate synthase folP	sulfonamide antibiotic;sulfone antibiotic	antibiotic target alteration	100	265
A000707	gb|AAC75089.1|ARO:3003577|ugd	ARO:3003577	ugd	AAC75089.1	U00096.1	Escherichia coli str. K-12 substr. MG1655	pmr phosphoethanolamine transferase	peptide antibiotic	antibiotic target alteration	72.68	388
A000809	gb|AAC76093.1|ARO:3002986|bacA	ARO:3002986	bacA	AAC76093.1	U00096.3	Escherichia coli str. K-12 substr. MG1655	undecaprenyl pyrophosphate related proteins	peptide antibiotic	antibiotic target alteration	100	273
A000831	gb|ACN32294.1|ARO:3000237|TolC	ARO:3000237	TolC	ACN32294.1	FJ768952.1	Escherichia coli	ATP-binding cassette (ABC) antibiotic efflux pump;major facilitator superfamily (MFS) antibiotic efflux pump;resistance-nodulation-cell division (RND) antibiotic efflux pump	aminocoumarin antibiotic;aminoglycoside antibiotic;carbapenem;cephalosporin;cephamycin;disinfecting agents and antiseptics;fluoroquinolone antibiotic;glycylcycline;macrolide antibiotic;penam;penem;peptide antibiotic;phenicol antibiotic;rifamycin antibiotic;tetracycline antibiotic	antibiotic efflux	100	495
A000836	gb|BAE77086.1|ARO:3003316|Ecol_parE_FLO	ARO:3003316	Escherichia coli parE conferring resistance to fluoroquinolones	BAE77086.1	AP009048.1	Escherichia coli str. K-12 substr. W3110	fluoroquinolone resistant parE	fluoroquinolone antibiotic	antibiotic target alteration	100	630
A000843	gb|AAG08162.1|ARO:3003582|basR	ARO:3003582	basR	AAG08162.1	AE004091.2	Pseudomonas aeruginosa PAO1	pmr phosphoethanolamine transferase	peptide antibiotic	antibiotic efflux;antibiotic target alteration	53.211	218
A000851	gb|AAC76055.1|ARO:3003308|Ecol_parC_FLO	ARO:3003308	Escherichia coli parC conferring resistance to fluoroquinolones	AAC76055.1	U00096.3	Escherichia coli str. K-12 substr. MG1655	fluoroquinolone resistant parC	fluoroquinolone antibiotic	antibiotic target alteration	100	752
A000989	gb|AAK37618.1|ARO:3005008|TxR	ARO:3005008	TxR	AAK37618.1	AF353562.1	Vibrio harveyi	ATP-binding cassette (ABC) antibiotic efflux pump	tetracycline antibiotic	antibiotic efflux	41.875	320
A001023	gb|CDJ72759.1|ARO:3003899|Ecol_PtsI_FOF	ARO:3003899	Escherichia coli PtsI with mutation conferring resistance to fosfomycin	CDJ72759.1	HG738867.1	Escherichia coli str. K-12 substr. MC4100	antibiotic-resistant ptsI phosphotransferase	phosphonic acid antibiotic	antibiotic target alteration	33.737	578
A001025	gb|CCP45563.1|ARO:3004153|Mtub_thyA_PAS	ARO:3004153	Mycobacterium tuberculosis thyA with mutation conferring resistance to para-aminosalicylic acid	CCP45563.1	AL123456.3	Mycobacterium tuberculosis H37Rv	aminosalicylate resistant thymidylate synthase	salicylic acid antibiotic	antibiotic target alteration	65.909	264
A001042	gb|P24734.3|ARO:3007491|Paer_ampR_ATM	ARO:3007491	Pseudomonas aeruginosa ampR with mutation conferring resistance to aztreonam	P24734.3	AE004091.2	Pseudomonas aeruginosa PAO1	PDC beta-lactamase;ampC-type beta-lactamase	carbapenem;cephalosporin;monobactam;penam	antibiotic inactivation	38.621	290
A001124	gb|AAK37618.1|ARO:3005008|TxR	ARO:3005008	TxR	AAK37618.1	AF353562.1	Vibrio harveyi	ATP-binding cassette (ABC) antibiotic efflux pump	tetracycline antibiotic	antibiotic efflux	40.924	303
A001146	gb|AAK37618.1|ARO:3005008|TxR	ARO:3005008	TxR	AAK37618.1	AF353562.1	Vibrio harveyi	ATP-binding cassette (ABC) antibiotic efflux pump	tetracycline antibiotic	antibiotic efflux	39.557	316
A001165	gb|AAC75733.1|ARO:3000074|emrB	ARO:3000074	emrB	AAC75733.1	U00096.1	Escherichia coli str. K-12 substr. MG1655	major facilitator superfamily (MFS) antibiotic efflux pump	fluoroquinolone antibiotic	antibiotic efflux	100	512
A001166	gb|BAA16547.1|ARO:3000027|emrA	ARO:3000027	emrA	BAA16547.1	AP009048.1	Escherichia coli str. K-12 substr. W3110	major facilitator superfamily (MFS) antibiotic efflux pump	fluoroquinolone antibiotic	antibiotic efflux	99.744	390
A001167	gb|AAC75731.1|ARO:3000516|emrR	ARO:3000516	emrR	AAC75731.1	U00096.3	Escherichia coli str. K-12 substr. MG1655	major facilitator superfamily (MFS) antibiotic efflux pump	fluoroquinolone antibiotic	antibiotic efflux	100	176
A001279	gb|AAK37618.1|ARO:3005008|TxR	ARO:3005008	TxR	AAK37618.1	AF353562.1	Vibrio harveyi	ATP-binding cassette (ABC) antibiotic efflux pump	tetracycline antibiotic	antibiotic efflux	39.735	302
A001317	gb|BAH45481.1|ARO:3002815|clbB	ARO:3002815	clbB	BAH45481.1	AP008955.1	Brevibacillus brevis NBRC 100599	Cfr 23S ribosomal RNA methyltransferase	lincosamide antibiotic;oxazolidinone antibiotic;phenicol antibiotic;pleuromutilin antibiotic;streptogramin A antibiotic;streptogramin antibiotic	antibiotic target alteration	34.294	347
A001344	gb|AAK37618.1|ARO:3005008|TxR	ARO:3005008	TxR	AAK37618.1	AF353562.1	Vibrio harveyi	ATP-binding cassette (ABC) antibiotic efflux pump	tetracycline antibiotic	antibiotic efflux	44.747	257
A001368	gb|BAA16344.1|ARO:3000491|acrD	ARO:3000491	acrD	BAA16344.1	AP009048.1	Escherichia coli str. K-12 substr. W3110	resistance-nodulation-cell division (RND) antibiotic efflux pump	aminoglycoside antibiotic	antibiotic efflux	99.807	1037
A001414	gb|CDJ72759.1|ARO:3003899|Ecol_PtsI_FOF	ARO:3003899	Escherichia coli PtsI with mutation conferring resistance to fosfomycin	CDJ72759.1	HG738867.1	Escherichia coli str. K-12 substr. MC4100	antibiotic-resistant ptsI phosphotransferase	phosphonic acid antibiotic	antibiotic target alteration	99.826	575
A001437	gb|CDJ72759.1|ARO:3003899|Ecol_PtsI_FOF	ARO:3003899	Escherichia coli PtsI with mutation conferring resistance to fosfomycin	CDJ72759.1	HG738867.1	Escherichia coli str. K-12 substr. MC4100	antibiotic-resistant ptsI phosphotransferase	phosphonic acid antibiotic	antibiotic target alteration	39.13	575
A001451	gb|AAC75429.1|ARO:3000833|evgS	ARO:3000833	evgS	AAC75429.1	U00096.1	Escherichia coli str. K-12 substr. MG1655	major facilitator superfamily (MFS) antibiotic efflux pump;resistance-nodulation-cell division (RND) antibiotic efflux pump	fluoroquinolone antibiotic;macrolide antibiotic;penam;tetracycline antibiotic	antibiotic efflux	99.407	1180
A001452	gb|BAB36671.1|ARO:3000832|evgA	ARO:3000832	evgA	BAB36671.1	BA000007.3	Escherichia coli O157:H7 str. Sakai	major facilitator superfamily (MFS) antibiotic efflux pump;resistance-nodulation-cell division (RND) antibiotic efflux pump	fluoroquinolone antibiotic;macrolide antibiotic;penam;tetracycline antibiotic	antibiotic efflux	100	204
A001453	gb|BAA11236.1|ARO:3000206|emrK	ARO:3000206	emrK	BAA11236.1	D78168.1	Escherichia coli	major facilitator superfamily (MFS) antibiotic efflux pump	tetracycline antibiotic	antibiotic efflux	99.715	351
A001454	gb|BAA11237.1|ARO:3000254|emrY	ARO:3000254	emrY	BAA11237.1	D78168.1	Escherichia coli	major facilitator superfamily (MFS) antibiotic efflux pump	tetracycline antibiotic	antibiotic efflux	99.587	484
A001546	gb|CDO12042.1|ARO:3005053|ArnT	ARO:3005053	ArnT	CDO12042.1	FO834906.1	Klebsiella pneumoniae	pmr phosphoethanolamine transferase	peptide antibiotic	antibiotic target alteration	63.702	551
A001548	gb|AAG06942.1|ARO:3002985|arnA	ARO:3002985	arnA	AAG06942.1	AE004091.2	Pseudomonas aeruginosa PAO1	pmr phosphoethanolamine transferase	peptide antibiotic	antibiotic target alteration	69.846	650
A001549	gb|AAC75314.1|ARO:3003578|PmrF	ARO:3003578	PmrF	AAC75314.1	U00096.1	Escherichia coli str. K-12 substr. MG1655	pmr phosphoethanolamine transferase	peptide antibiotic	antibiotic target alteration	100	322
A001557	gb|ACJ41547.2|ARO:3004574|Abau_AbaQ	ARO:3004574	Acinetobacter baumannii AbaQ	ACJ41547.2	CP001182.2	Acinetobacter baumannii AB0057	major facilitator superfamily (MFS) antibiotic efflux pump	fluoroquinolone antibiotic	antibiotic efflux	37.176	425
A001565	gb|CDJ72593.1|ARO:3003889|Ecol_GlpT_FOF	ARO:3003889	Escherichia coli GlpT with mutation conferring resistance to fosfomycin	CDJ72593.1	HG738867.1	Escherichia coli str. K-12 substr. MC4100	antibiotic-resistant GlpT	phosphonic acid antibiotic	antibiotic target alteration	99.779	452
A001574	gb|AAC75291.1|ARO:3003294|Ecol_gyrA_FLO	ARO:3003294	Escherichia coli gyrA conferring resistance to fluoroquinolones	AAC75291.1	U00096.3	Escherichia coli str. K-12 substr. MG1655	fluoroquinolone resistant gyrA	fluoroquinolone antibiotic;nybomycin-like antibiotic	antibiotic target alteration	100	875
A001584	gb|AAK37618.1|ARO:3005008|TxR	ARO:3005008	TxR	AAK37618.1	AF353562.1	Vibrio harveyi	ATP-binding cassette (ABC) antibiotic efflux pump	tetracycline antibiotic	antibiotic efflux	39.557	316
A001589	gb|APB87301.1|ARO:3004114|porin_OmpC	ARO:3004114	porin OmpC	APB87301.1	KY086517.1	Escherichia coli	General Bacterial Porin with reduced permeability to beta-lactams	carbapenem;cephalosporin;cephamycin;monobactam;penam;penem	reduced permeability to antibiotic	97.011	368
A001593	gb|AAC75271.1|ARO:3003952|YojI	ARO:3003952	YojI	AAC75271.1	U00096.3	Escherichia coli str. K-12 substr. MG1655	ATP-binding cassette (ABC) antibiotic efflux pump	peptide antibiotic	antibiotic efflux	99.634	547
A001621	gb|ALV80601.1|ARO:3003801|bcr-1	ARO:3003801	bcr-1	ALV80601.1	CP012901.1	Pseudomonas aeruginosa	major facilitator superfamily (MFS) antibiotic efflux pump	bicyclomycin-like antibiotic	antibiotic efflux	37.396	361
A001665	gb|WMY66391.1|ARO:3007682|MdtQ	ARO:3007682	MdtQ	WMY66391.1	CP133868.1	Klebsiella pneumoniae	Outer Membrane Porin (Opr)	carbapenem;cephalosporin;cephamycin;monobactam;penam;penem	reduced permeability to antibiotic	69.432	458
A001720	gb|ADF62940.1|ARO:3000828|baeR	ARO:3000828	baeR	ADF62940.1	CP001918.1	Enterobacter cloacae subsp. cloacae ATCC 13047	resistance-nodulation-cell division (RND) antibiotic efflux pump	aminocoumarin antibiotic;aminoglycoside antibiotic	antibiotic efflux	96.25	240
A001721	gb|ADF62939.1|ARO:3000829|baeS	ARO:3000829	baeS	ADF62939.1	CP001918.1	Enterobacter cloacae subsp. cloacae ATCC 13047	resistance-nodulation-cell division (RND) antibiotic efflux pump	aminocoumarin antibiotic;aminoglycoside antibiotic	antibiotic efflux	86.266	466
A001723	gb|AAC75137.1|ARO:3000794|mdtC	ARO:3000794	mdtC	AAC75137.1	U00096.1	Escherichia coli str. K-12 substr. MG1655	resistance-nodulation-cell division (RND) antibiotic efflux pump	aminocoumarin antibiotic	antibiotic efflux	99.707	1025
A001724	gb|AAC75136.1|ARO:3000793|mdtB	ARO:3000793	mdtB	AAC75136.1	U00096.1	Escherichia coli str. K-12 substr. MG1655	resistance-nodulation-cell division (RND) antibiotic efflux pump	aminocoumarin antibiotic	antibiotic efflux	99.808	1040
A001725	gb|AAC75135.2|ARO:3000792|mdtA	ARO:3000792	mdtA	AAC75135.2	U00096.1	Escherichia coli str. K-12 substr. MG1655	resistance-nodulation-cell division (RND) antibiotic efflux pump	aminocoumarin antibiotic	antibiotic efflux	98.795	415
A001769	gb|AAC75089.1|ARO:3003577|ugd	ARO:3003577	ugd	AAC75089.1	U00096.1	Escherichia coli str. K-12 substr. MG1655	pmr phosphoethanolamine transferase	peptide antibiotic	antibiotic target alteration	98.969	388
A001830	gb|AML99881.1|ARO:3001327|MdtK	ARO:3001327	MdtK	AML99881.1	CP014358.1	Salmonella enterica subsp. enterica serovar Typhimurium	multidrug and toxic compound extrusion (MATE) transporter	fluoroquinolone antibiotic	antibiotic efflux	81.857	474
A001834	gb|ABO11759.2|ARO:3004573|Abau_AbaF	ARO:3004573	Acinetobacter baumannii AbaF	ABO11759.2	CP000521.1	Acinetobacter baumannii ATCC 17978	major facilitator superfamily (MFS) antibiotic efflux pump	phosphonic acid antibiotic	antibiotic efflux	37.081	418
A001847	gb|ATC67679.1|ARO:3000838|arlR	ARO:3000838	arlR	ATC67679.1	CP023390.1	Staphylococcus aureus subsp. aureus str. Newman	major facilitator superfamily (MFS) antibiotic efflux pump	disinfecting agents and antiseptics;fluoroquinolone antibiotic	antibiotic efflux	40.93	215
A001851	gb|CAA09666.1|ARO:3004122|Kpne_OmpK37	ARO:3004122	Klebsiella pneumoniae OmpK37	CAA09666.1	AJ011502.1	Klebsiella pneumoniae	General Bacterial Porin with reduced permeability to beta-lactams	carbapenem;cephalosporin;cephamycin;monobactam;penam;penem	reduced permeability to antibiotic	67.692	390
A001881	gb|CAA77936.1|ARO:3004039|Ecol_emrE	ARO:3004039	Escherichia coli emrE	CAA77936.1	Z11877.1	Escherichia coli	small multidrug resistance (SMR) antibiotic efflux pump	macrolide antibiotic	antibiotic efflux	98.182	110
A001902	gb|AAL20862.1|ARO:3000826|sdiA	ARO:3000826	sdiA	AAL20862.1	AE006468.2	Salmonella enterica subsp. enterica serovar Typhimurium str. LT2	resistance-nodulation-cell division (RND) antibiotic efflux pump	cephalosporin;disinfecting agents and antiseptics;fluoroquinolone antibiotic;glycylcycline;penam;phenicol antibiotic;rifamycin antibiotic;tetracycline antibiotic	antibiotic efflux	72.5	240
A002157	gb|NP_310518.1|ARO:3004127|Ecol_mipA	ARO:3004127	Escherichia coli mipA	NP_310518.1	NC_002695.2	Escherichia coli O157:H7 str. Sakai	MipA-interacting Protein	aminoglycoside antibiotic;fluoroquinolone antibiotic	reduced permeability to antibiotic;resistance by absence	98.79	248
A002280	gb|ADO96486.1|ARO:3003953|hmrM	ARO:3003953	hmrM	ADO96486.1	CP002276.1	Haemophilus influenzae R2846	multidrug and toxic compound extrusion (MATE) transporter	disinfecting agents and antiseptics;fluoroquinolone antibiotic	antibiotic efflux	46.943	458
A002287	gb|AAB36568.1|ARO:3002700|cmlv	ARO:3002700	cmlv	AAB36568.1	U09991.1	Streptomyces venezuelae ATCC 10712	chloramphenicol phosphotransferase	phenicol antibiotic	antibiotic inactivation	34.908	381
A002336	gb|AAG05187.1|ARO:3005067|ParS	ARO:3005067	ParS	AAG05187.1	AE004091.2	Pseudomonas aeruginosa PAO1	Outer Membrane Porin (Opr);resistance-nodulation-cell division (RND) antibiotic efflux pump	aminoglycoside antibiotic;carbapenem;cephalosporin;cephamycin;disinfecting agents and antiseptics;fluoroquinolone antibiotic;macrolide antibiotic;monobactam;penam;penem;phenicol antibiotic;tetracycline antibiotic	antibiotic efflux;reduced permeability to antibiotic	40.181	331
A002337	gb|AAG05188.1|ARO:3005068|ParR	ARO:3005068	ParR	AAG05188.1	AE004091.2	Pseudomonas aeruginosa PAO1	Outer Membrane Porin (Opr);resistance-nodulation-cell division (RND) antibiotic efflux pump	aminoglycoside antibiotic;carbapenem;cephalosporin;cephamycin;disinfecting agents and antiseptics;fluoroquinolone antibiotic;macrolide antibiotic;monobactam;penam;penem;phenicol antibiotic;tetracycline antibiotic	antibiotic efflux;reduced permeability to antibiotic	45.188	239
A002345	gb|BAH63251.1|ARO:3004580|Kpne_KpnE	ARO:3004580	Klebsiella pneumoniae KpnE	BAH63251.1	AP006725.1	Klebsiella pneumoniae subsp. pneumoniae NTUH-K2044	small multidrug resistance (SMR) antibiotic efflux pump	aminoglycoside antibiotic;cephalosporin;disinfecting agents and antiseptics;macrolide antibiotic;peptide antibiotic;rifamycin antibiotic;tetracycline antibiotic	antibiotic efflux	82.203	118
A002346	gb|BAH63252.1|ARO:3004583|Kpne_KpnF	ARO:3004583	Klebsiella pneumoniae KpnF	BAH63252.1	AP006725.1	Klebsiella pneumoniae subsp. pneumoniae NTUH-K2044	small multidrug resistance (SMR) antibiotic efflux pump	aminoglycoside antibiotic;cephalosporin;disinfecting agents and antiseptics;macrolide antibiotic;peptide antibiotic;rifamycin antibiotic;tetracycline antibiotic	antibiotic efflux	84.404	109
A002408	gb|ABO11759.2|ARO:3004573|Abau_AbaF	ARO:3004573	Acinetobacter baumannii AbaF	ABO11759.2	CP000521.1	Acinetobacter baumannii ATCC 17978	major facilitator superfamily (MFS) antibiotic efflux pump	phosphonic acid antibiotic	antibiotic efflux	33.649	422
A002421	gb|BAA15221.2|ARO:3000263|marA	ARO:3000263	marA	BAA15221.2	AP009048.1	Escherichia coli str. K-12 substr. W3110	General Bacterial Porin with reduced permeability to beta-lactams;resistance-nodulation-cell division (RND) antibiotic efflux pump	carbapenem;cephalosporin;cephamycin;disinfecting agents and antiseptics;fluoroquinolone antibiotic;glycylcycline;monobactam;penam;penem;phenicol antibiotic;rifamycin antibiotic;tetracycline antibiotic	antibiotic efflux;reduced permeability to antibiotic	100	127
A002422	gb|AAC74603.2|ARO:3003378|Ecol_MarR_MULT	ARO:3003378	Escherichia coli AcrAB-TolC with MarR mutations conferring resistance to ciprofloxacin and tetracycline	AAC74603.2	U00096.1	Escherichia coli str. K-12 substr. MG1655	resistance-nodulation-cell division (RND) antibiotic efflux pump	cephalosporin;disinfecting agents and antiseptics;fluoroquinolone antibiotic;glycylcycline;penam;phenicol antibiotic;rifamycin antibiotic;tetracycline antibiotic	antibiotic efflux;antibiotic target alteration	97.917	144
A002461	gb|AAF72530.1|ARO:3001877|CTX-M-14	ARO:3001877	CTX-M-14	AAF72530.1	AF252622.2	Escherichia coli	CTX-M beta-lactamase	cephalosporin	antibiotic inactivation	100	283
A002594	gb|AAM09850.1|ARO:3002944|vanH_in_vanD_cl	ARO:3002944	vanH gene in vanD cluster	AAM09850.1	AY082011.1	Enterococcus faecium	glycopeptide resistance gene cluster;vanH	glycopeptide antibiotic	antibiotic target alteration	32.5	320
A002599	gb|CAA09666.1|ARO:3004122|Kpne_OmpK37	ARO:3004122	Klebsiella pneumoniae OmpK37	CAA09666.1	AJ011502.1	Klebsiella pneumoniae	General Bacterial Porin with reduced permeability to beta-lactams	carbapenem;cephalosporin;cephamycin;monobactam;penam;penem	reduced permeability to antibiotic	78.068	383
A002644	gb|AAK37618.1|ARO:3005008|TxR	ARO:3005008	TxR	AAK37618.1	AF353562.1	Vibrio harveyi	ATP-binding cassette (ABC) antibiotic efflux pump	tetracycline antibiotic	antibiotic efflux	32.39	318
A002660	gb|AAC74370.1|ARO:3004045|Ecol_fabI_MULT	ARO:3004045	Escherichia coli fabI mutations conferring resistance to isoniazid and triclosan	AAC74370.1	U00096.3	Escherichia coli str. K-12 substr. MG1655	antibiotic resistant fabI	disinfecting agents and antiseptics;isoniazid-like antibiotic	antibiotic target alteration	100	262
A002717	gb|BAB35162.1|ARO:3000676|H-NS	ARO:3000676	H-NS	BAB35162.1	BA000007.3	Escherichia coli O157:H7 str. Sakai	major facilitator superfamily (MFS) antibiotic efflux pump;resistance-nodulation-cell division (RND) antibiotic efflux pump	cephalosporin;cephamycin;fluoroquinolone antibiotic;macrolide antibiotic;penam;tetracycline antibiotic	antibiotic efflux	100	137
A002802	gb|CDO13981.1|ARO:3003585|Kleb_PhoP_CST	ARO:3003585	Klebsiella mutant PhoP conferring antibiotic resistance to colistin	CDO13981.1	FO834906.1	Klebsiella pneumoniae	ATP-binding cassette (ABC) antibiotic efflux pump;pmr phosphoethanolamine transferase;transmembrane protein conferring colistin resistance	macrolide antibiotic;peptide antibiotic	antibiotic efflux;antibiotic target alteration;resistance by absence	91.928	223
A002803	gb|QWW12915.1|ARO:3007203|Kpne_PhoQ_CST	ARO:3007203	Klebsiella pneumoniae mutant PhoQ conferring resistance to colistin	QWW12915.1	CP052761.1	Klebsiella pneumoniae	ATP-binding cassette (ABC) antibiotic efflux pump;pmr phosphoethanolamine transferase;transmembrane protein conferring colistin resistance	macrolide antibiotic;peptide antibiotic	antibiotic efflux;antibiotic target alteration;resistance by absence	81.687	486
A002838	gb|CCP45025.1|ARO:3003463|Mtub_kasA_INH	ARO:3003463	Mycobacterium tuberculosis kasA mutant conferring resistance to isoniazid	CCP45025.1	AL123456.1	Mycobacterium tuberculosis H37Rv	antibiotic resistant kasA	disinfecting agents and antiseptics;isoniazid-like antibiotic	antibiotic target alteration	42.64	394
A002840	gb|AAC74177.1|ARO:3004049|Ecol_fabG_TRC	ARO:3004049	Escherichia coli fabG mutations conferring resistance to triclosan	AAC74177.1	U00096.3	Escherichia coli str. K-12 substr. MG1655	antibiotic resistant fabG	disinfecting agents and antiseptics	antibiotic target alteration	100	244
A002868	gb|AAC74149.2|ARO:3001216|mdtH	ARO:3001216	mdtH	AAC74149.2	U00096.1	Escherichia coli str. K-12 substr. MG1655	major facilitator superfamily (MFS) antibiotic efflux pump	fluoroquinolone antibiotic	antibiotic efflux	100	402
A002880	gb|ABV18113.1|ARO:3001329|mdtG	ARO:3001329	mdtG	ABV18113.1	CP000800.1	Escherichia coli O139:H28 str. E24377A	major facilitator superfamily (MFS) antibiotic efflux pump	phosphonic acid antibiotic	antibiotic efflux	100	408
A002969	gb|CDO13836.1|ARO:3005044|OmpA	ARO:3005044	OmpA	CDO13836.1	FO834906.1	Klebsiella pneumoniae	General Bacterial Porin with reduced permeability to peptide antibiotics	peptide antibiotic	reduced permeability to antibiotic	85.989	364
A002976	gb|APB03219.1|ARO:3003986|TaeA	ARO:3003986	TaeA	APB03219.1	KX531049.1	Paenibacillus sp. LC231	ATP-binding cassette (ABC) antibiotic efflux pump	pleuromutilin antibiotic	antibiotic efflux	32.353	646
A002996	gb|AAC74015.1|ARO:3003390|Ecol_ompF_BLA	ARO:3003390	Escherichia coli ompF with mutation conferring resistance to beta-lactam antibiotics	AAC74015.1	U00096.3	Escherichia coli str. K-12 substr. MG1655	General Bacterial Porin with reduced permeability to beta-lactams	carbapenem;cephalosporin;cephamycin;monobactam;penam;penem	reduced permeability to antibiotic	100	362
A003012	gb|AAC74000.1|ARO:3003950|msbA	ARO:3003950	msbA	AAC74000.1	U00096.3	Escherichia coli str. K-12 substr. MG1655	ATP-binding cassette (ABC) antibiotic efflux pump	nitroimidazole antibiotic	antibiotic efflux	100	582
A003015	gb|CCP44394.1|ARO:3004721|Mtub_rpsA_PZA	ARO:3004721	Mycobacterium tuberculosis rpsA mutations conferring resistance to pyrazinamide	CCP44394.1	AL123456.3	Mycobacterium tuberculosis H37Rv	pyrazinamide resistant rpsA	pyrazine antibiotic	antibiotic target alteration	45.404	359
A003040	gb|AAC74000.1|ARO:3003950|msbA	ARO:3003950	msbA	AAC74000.1	U00096.3	Escherichia coli str. K-12 substr. MG1655	ATP-binding cassette (ABC) antibiotic efflux pump	nitroimidazole antibiotic	antibiotic efflux	28.745	494
A003046	gb|AAV85982.1|ARO:3000535|macB	ARO:3000535	macB	AAV85982.1	AY768532.1	Neisseria gonorrhoeae	ATP-binding cassette (ABC) antibiotic efflux pump	macrolide antibiotic	antibiotic efflux	51.698	648
A003047	gb|AAV85981.1|ARO:3000533|macA	ARO:3000533	macA	AAV85981.1	AY768531.1	Neisseria gonorrhoeae	ATP-binding cassette (ABC) antibiotic efflux pump	macrolide antibiotic	antibiotic efflux	36.08	352
A003076	gb|AAC73938.1|ARO:3003751|Ecol_nfsA_NIT	ARO:3003751	Escherichia coli nfsA mutations conferring resistance to nitrofurantoin	AAC73938.1	U00096.3	Escherichia coli str. K-12 substr. MG1655	antibiotic resistant nfsA	nitrofuran antibiotic	antibiotic target alteration	100	240
A003129	gb|AFH35853.1|ARO:3001328|Ecol_mdfA	ARO:3001328	Escherichia coli mdfA	AFH35853.1	JQ394987.1	Escherichia coli	major facilitator superfamily (MFS) antibiotic efflux pump	disinfecting agents and antiseptics;tetracycline antibiotic	antibiotic efflux	97.073	410
A003151	gb|AKA86814.1|ARO:3003746|optrA	ARO:3003746	optrA	AKA86814.1	KP399637.1	Enterococcus faecalis	Miscellaneous ABC-F subfamily ATP-binding cassette ribosomal protection proteins	oxazolidinone antibiotic;phenicol antibiotic	antibiotic target protection	32.567	522
A003177	gb|APB03214.1|ARO:3003980|tetA(58)	ARO:3003980	tetA(58)	APB03214.1	KX531044.1	Paenibacillus sp. LC231	major facilitator superfamily (MFS) antibiotic efflux pump	tetracycline antibiotic	antibiotic efflux	40.789	228
A003277	gb|CYF42523.1|ARO:3004047|kdpD	ARO:3004047	kdpD	CYF42523.1	FHDU01000010.1	Staphylococcus aureus	kdpDE	aminoglycoside antibiotic	antibiotic efflux	26.19	882
A003278	gb|AAC73788.1|ARO:3003841|kdpE	ARO:3003841	kdpE	AAC73788.1	U00096.3	Escherichia coli str. K-12 substr. MG1655	kdpDE	aminoglycoside antibiotic	antibiotic efflux	99.556	225
A003324	gb|AAK17127.1|ARO:3007058|Hpyl_pbp2_AMX	ARO:3007058	Helicobacter pylori pbp2 mutants conferring resistance to amoxicillin	AAK17127.1	AF315504.1	Helicobacter pylori	Penicillin-binding protein mutations conferring resistance to beta-lactam antibiotics	carbapenem;cephalosporin;cephamycin;monobactam;penam	antibiotic target alteration	30.348	603
A003391	gb|AAX14802.1|ARO:3000781|adeJ	ARO:3000781	adeJ	AAX14802.1	AY769962.1	Acinetobacter baumannii	resistance-nodulation-cell division (RND) antibiotic efflux pump	carbapenem;cephalosporin;diaminopyrimidine antibiotic;fluoroquinolone antibiotic;lincosamide antibiotic;macrolide antibiotic;penem;phenicol antibiotic;rifamycin antibiotic;tetracycline antibiotic	antibiotic efflux	22.638	1069
A003394	gb|AAG03816.1|ARO:3000379|OprM	ARO:3000379	OprM	AAG03816.1	AE004091.2	Pseudomonas aeruginosa PAO1	resistance-nodulation-cell division (RND) antibiotic efflux pump	aminocoumarin antibiotic;aminoglycoside antibiotic;carbapenem;cephalosporin;cephamycin;diaminopyrimidine antibiotic;disinfecting agents and antiseptics;fluoroquinolone antibiotic;macrolide antibiotic;monobactam;penam;penem;peptide antibiotic;phenicol antibiotic;sulfonamide antibiotic;tetracycline antibiotic	antibiotic efflux	44.902	461
A003466	gb|AAC60781.1|ARO:3003048|rosA	ARO:3003048	rosA	AAC60781.1	U46859.1	Yersinia enterocolitica (type O:8)	major facilitator superfamily (MFS) antibiotic efflux pump	peptide antibiotic	antibiotic efflux	71.182	406
A003467	gb|AAC60780.1|ARO:3003049|rosB	ARO:3003049	rosB	AAC60780.1	U46859.1	Yersinia enterocolitica (type O:8)	major facilitator superfamily (MFS) antibiotic efflux pump	peptide antibiotic	antibiotic efflux	74.453	548
A003481	gb|AAC73566.1|ARO:3003807|Ecol_AcrR_MULT	ARO:3003807	Escherichia coli AcrAB-TolC with AcrR mutation conferring resistance to ciprofloxacin, tetracycline, and ceftazidime	AAC73566.1	U00096.3	Escherichia coli str. K-12 substr. MG1655	resistance-nodulation-cell division (RND) antibiotic efflux pump	cephalosporin;disinfecting agents and antiseptics;fluoroquinolone antibiotic;glycylcycline;penam;phenicol antibiotic;rifamycin antibiotic;tetracycline antibiotic	antibiotic efflux;antibiotic target alteration	100	215
A003482	gb|AAC73565.1|ARO:3004043|Ecol_acrA	ARO:3004043	Escherichia coli acrA	AAC73565.1	U00096.3	Escherichia coli str. K-12 substr. MG1655	resistance-nodulation-cell division (RND) antibiotic efflux pump	cephalosporin;disinfecting agents and antiseptics;fluoroquinolone antibiotic;glycylcycline;penam;phenicol antibiotic;rifamycin antibiotic;tetracycline antibiotic	antibiotic efflux	100	397
A003483	gb|AAC73564.1|ARO:3000216|acrB	ARO:3000216	acrB	AAC73564.1	U00096.3	Escherichia coli str. K-12 substr. MG1655	resistance-nodulation-cell division (RND) antibiotic efflux pump	cephalosporin;disinfecting agents and antiseptics;fluoroquinolone antibiotic;glycylcycline;penam;phenicol antibiotic;rifamycin antibiotic;tetracycline antibiotic	antibiotic efflux	100	1049
A003495	gb|ANZ79241.1|ARO:3004036|tetB(60)	ARO:3004036	tetB(60)	ANZ79241.1	KX000273.1	uncultured bacterium	ATP-binding cassette (ABC) antibiotic efflux pump	tetracycline antibiotic	antibiotic efflux	32.642	579
A003496	gb|ANZ79240.1|ARO:3004035|tetA(60)	ARO:3004035	tetA(60)	ANZ79240.1	KX000272.1	uncultured bacterium	ATP-binding cassette (ABC) antibiotic efflux pump	tetracycline antibiotic	antibiotic efflux	35.662	544
A003565	gb|ABA71731.1|ARO:3002909|vanG	ARO:3002909	vanG	ABA71731.1	DQ212986.1	Enterococcus faecalis	Van ligase;glycopeptide resistance gene cluster	glycopeptide antibiotic	antibiotic target alteration	39.496	357
A003610	gb|AAK37618.1|ARO:3005008|TxR	ARO:3005008	TxR	AAK37618.1	AF353562.1	Vibrio harveyi	ATP-binding cassette (ABC) antibiotic efflux pump	tetracycline antibiotic	antibiotic efflux	40.323	310
A003759	gb|AAC74015.1|ARO:3003390|Ecol_ompF_BLA	ARO:3003390	Escherichia coli ompF with mutation conferring resistance to beta-lactam antibiotics	AAC74015.1	U00096.3	Escherichia coli str. K-12 substr. MG1655	General Bacterial Porin with reduced permeability to beta-lactams	carbapenem;cephalosporin;cephamycin;monobactam;penam;penem	reduced permeability to antibiotic	60.165	364
A003818	gb|AJF82049.1|ARO:3003573|LpxA	ARO:3003573	LpxA	AJF82049.1	CP010781.1	Acinetobacter baumannii	Acinetobacter mutant Lpx gene conferring resistance to colistin	peptide antibiotic	antibiotic target alteration	52.692	260
A003851	gb|AAK17126.1|ARO:3007060|Hpyl_pbp1_AMX	ARO:3007060	Helicobacter pylori pbp1 mutants conferring resistance to amoxicillin	AAK17126.1	AF315503.1	Helicobacter pylori	Penicillin-binding protein mutations conferring resistance to beta-lactam antibiotics	carbapenem;cephalosporin;cephamycin;monobactam;penam	antibiotic target alteration	30.783	575
A003901	gb|AJF83452.1|ARO:3003574|LpxC	ARO:3003574	LpxC	AJF83452.1	CP010781.1	Acinetobacter baumannii	Acinetobacter mutant Lpx gene conferring resistance to colistin	peptide antibiotic	antibiotic target alteration	51.178	297
A003913	gb|CDO16001.1|ARO:3007421|Kpne_PBP3_BLA	ARO:3007421	Klebsiella pneumoniae PBP3 mutants conferring resistance to ceftazidime-avibactam	CDO16001.1	FO834906.1	Klebsiella pneumoniae	Penicillin-binding protein mutations conferring resistance to beta-lactam antibiotics	carbapenem;cephalosporin;cephamycin;monobactam;penam	antibiotic target alteration	93.878	588
A003920	gb|VWQ00850.1|ARO:3003843|leuO	ARO:3003843	leuO	VWQ00850.1	LR730402.1	Escherichia coli	major facilitator superfamily (MFS) antibiotic efflux pump	disinfecting agents and antiseptics;nucleoside antibiotic	antibiotic efflux	99.32	294
A003941	gb|AIA35096.1|ARO:3005059|LptD	ARO:3005059	LptD	AIA35096.1	CP007727.1	Klebsiella pneumoniae subsp. pneumoniae KPNIH10	ATP-binding cassette (ABC) antibiotic efflux pump	aminocoumarin antibiotic;carbapenem;peptide antibiotic;rifamycin antibiotic	antibiotic efflux	82.316	786
A003947	gb|AAA25550.1|ARO:3003105|dfrA3	ARO:3003105	dfrA3	AAA25550.1	J03306.1	Plasmid pAZ1	trimethoprim resistant dihydrofolate reductase dfr	diaminopyrimidine antibiotic	antibiotic target replacement	51.25	160
A003969	gb|CAA52296.1|ARO:3003729|Saur_ileS_MUP	ARO:3003729	Staphylococcus aureus ileS with mutation conferring resistance to mupirocin	CAA52296.1	X74219.1	Staphylococcus aureus	antibiotic-resistant isoleucyl-tRNA synthetase (ileS)	mupirocin-like antibiotic	antibiotic target alteration	42.704	932
A003997	gb|AAD51348.1|ARO:3003066|smeR	ARO:3003066	smeR	AAD51348.1	AF173226.1	Stenotrophomonas maltophilia	resistance-nodulation-cell division (RND) antibiotic efflux pump	aminoglycoside antibiotic;cephalosporin;cephamycin;penam	antibiotic efflux	45.701	221
A004004	gb|APB03219.1|ARO:3003986|TaeA	ARO:3003986	TaeA	APB03219.1	KX531049.1	Paenibacillus sp. LC231	ATP-binding cassette (ABC) antibiotic efflux pump	pleuromutilin antibiotic	antibiotic efflux	40.119	506
A004052	gb|AAC77293.1|ARO:3001214|mdtM	ARO:3001214	mdtM	AAC77293.1	U00096.3	Escherichia coli str. K-12 substr. MG1655	major facilitator superfamily (MFS) antibiotic efflux pump	disinfecting agents and antiseptics;fluoroquinolone antibiotic;lincosamide antibiotic;nucleoside antibiotic;phenicol antibiotic	antibiotic efflux	97.519	403
A004223	gb|WP_063860228.1|ARO:3006874|EC-13	ARO:3006874	EC-13	WP_063860228.1	NG_049079.1	Escherichia coli	EC beta-lactamase	cephalosporin	antibiotic inactivation	98.143	377
A004296	gb|BAE78116.1|ARO:3003576|eptA	ARO:3003576	eptA	BAE78116.1	AP009048.1	Escherichia coli str. K-12 substr. W3110	pmr phosphoethanolamine transferase	peptide antibiotic	antibiotic target alteration	99.634	547
A004297	gb|AAG08162.1|ARO:3003582|basR	ARO:3003582	basR	AAG08162.1	AE004091.2	Pseudomonas aeruginosa PAO1	pmr phosphoethanolamine transferase	peptide antibiotic	antibiotic efflux;antibiotic target alteration	44.86	214
A004300	gb|ABO11759.2|ARO:3004573|Abau_AbaF	ARO:3004573	Acinetobacter baumannii AbaF	ABO11759.2	CP000521.1	Acinetobacter baumannii ATCC 17978	major facilitator superfamily (MFS) antibiotic efflux pump	phosphonic acid antibiotic	antibiotic efflux	34.491	432
A004331	gb|BAE78084.1|ARO:3003548|mdtN	ARO:3003548	mdtN	BAE78084.1	AP009048.1	Escherichia coli str. K-12 substr. W3110	major facilitator superfamily (MFS) antibiotic efflux pump	disinfecting agents and antiseptics;nucleoside antibiotic	antibiotic efflux	99.708	343
A004332	gb|BAE78083.1|ARO:3003549|mdtO	ARO:3003549	mdtO	BAE78083.1	AP009048.1	Escherichia coli str. K-12 substr. W3110	major facilitator superfamily (MFS) antibiotic efflux pump	disinfecting agents and antiseptics;nucleoside antibiotic	antibiotic efflux	99.414	683
A004333	gb|BAE78082.1|ARO:3003550|mdtP	ARO:3003550	mdtP	BAE78082.1	AP009048.1	Escherichia coli str. K-12 substr. W3110	major facilitator superfamily (MFS) antibiotic efflux pump	disinfecting agents and antiseptics;nucleoside antibiotic	antibiotic efflux	98.361	488
A004352	gb|AAC77033.1|ARO:3003381|Ecol_soxR_MULT	ARO:3003381	Escherichia coli soxR with mutation conferring antibiotic resistance	AAC77033.1	U00096.1	Escherichia coli str. K-12 substr. MG1655	ATP-binding cassette (ABC) antibiotic efflux pump;major facilitator superfamily (MFS) antibiotic efflux pump;resistance-nodulation-cell division (RND) antibiotic efflux pump	cephalosporin;disinfecting agents and antiseptics;fluoroquinolone antibiotic;glycylcycline;penam;phenicol antibiotic;rifamycin antibiotic;tetracycline antibiotic	antibiotic efflux;antibiotic target alteration	100	154
A004353	gb|AAC77032.1|ARO:3003511|Ecol_soxS_MULT	ARO:3003511	Escherichia coli soxS with mutation conferring antibiotic resistance	AAC77032.1	U00096.3	Escherichia coli str. K-12 substr. MG1655	ATP-binding cassette (ABC) antibiotic efflux pump;General Bacterial Porin with reduced permeability to beta-lactams;major facilitator superfamily (MFS) antibiotic efflux pump;resistance-nodulation-cell division (RND) antibiotic efflux pump	carbapenem;cephalosporin;cephamycin;disinfecting agents and antiseptics;fluoroquinolone antibiotic;glycylcycline;monobactam;penam;penem;phenicol antibiotic;rifamycin antibiotic;tetracycline antibiotic	antibiotic efflux;antibiotic target alteration;reduced permeability to antibiotic	100	107
A004381	gb|BAB38442.1|ARO:3004126|Ecol_LamB	ARO:3004126	Escherichia coli LamB	BAB38442.1	BA000007.3	Escherichia coli O157:H7 str. Sakai	Sugar Porin (SP)	fluoroquinolone antibiotic;tetracycline antibiotic	reduced permeability to antibiotic;resistance by absence	99.776	446
A004412	gb|AAK37618.1|ARO:3005008|TxR	ARO:3005008	TxR	AAK37618.1	AF353562.1	Vibrio harveyi	ATP-binding cassette (ABC) antibiotic efflux pump	tetracycline antibiotic	antibiotic efflux	39.432	317
A004428	gb|AJP09758.1|ARO:3004681|Cdif_rpoC_VAN	ARO:3004681	Clostridioides difficile rpoC with mutation conferring resistance to vancomycin	AJP09758.1	CP010905.2	Clostridioides difficile 630	vancomycin-resistant beta prime subunit of RNA polymerase (rpoC)	glycopeptide antibiotic	antibiotic target alteration	54.247	1036
A004429	gb|BAB38333.1|ARO:3003288|Ecol_rpoB_RIF	ARO:3003288	Escherichia coli rpoB mutants conferring resistance to rifampicin	BAB38333.1	BA000007.3	Escherichia coli O157:H7 str. Sakai	rifamycin-resistant beta-subunit of RNA polymerase (rpoB)	peptide antibiotic;rifamycin antibiotic	antibiotic target alteration;antibiotic target replacement	100	1342
A004436	gb|AAA50993.1|ARO:3003368|Ecol_EFTu_KIR	ARO:3003368	Escherichia coli EF-Tu mutants conferring resistance to kirromycin	AAA50993.1	AH002539.2	Escherichia coli	elfamycin resistant EF-Tu	elfamycin antibiotic	antibiotic target alteration	100	393
A004464	gb|CDJ72759.1|ARO:3003899|Ecol_PtsI_FOF	ARO:3003899	Escherichia coli PtsI with mutation conferring resistance to fosfomycin	CDJ72759.1	HG738867.1	Escherichia coli str. K-12 substr. MC4100	antibiotic-resistant ptsI phosphotransferase	phosphonic acid antibiotic	antibiotic target alteration	39.52	458
A004469	gb|CCP44675.1|ARO:3003392|Mtub_katG_INH	ARO:3003392	Mycobacterium tuberculosis katG mutations conferring resistance to isoniazid	CCP44675.1	AL123456.3	Mycobacterium tuberculosis H37Rv	isoniazid resistant katG	isoniazid-like antibiotic	antibiotic target alteration	56.653	729
A004499	gb|SIP52035.1|ARO:3004054|Paer_CpxR	ARO:3004054	Pseudomonas aeruginosa CpxR	SIP52035.1	LT673656.1	Pseudomonas aeruginosa	resistance-nodulation-cell division (RND) antibiotic efflux pump	aminocoumarin antibiotic;aminoglycoside antibiotic;carbapenem;cephalosporin;cephamycin;diaminopyrimidine antibiotic;fluoroquinolone antibiotic;macrolide antibiotic;monobactam;penam;penem;peptide antibiotic;phenicol antibiotic;sulfonamide antibiotic;tetracycline antibiotic	antibiotic efflux	47.807	228
A004500	gb|BAB38260.1|ARO:3000830|cpxA	ARO:3000830	cpxA	BAB38260.1	BA000007.3	Escherichia coli O157:H7 str. Sakai	resistance-nodulation-cell division (RND) antibiotic efflux pump	aminocoumarin antibiotic;aminoglycoside antibiotic	antibiotic efflux	100	457
A004545	gb|AAK37618.1|ARO:3005008|TxR	ARO:3005008	TxR	AAK37618.1	AF353562.1	Vibrio harveyi	ATP-binding cassette (ABC) antibiotic efflux pump	tetracycline antibiotic	antibiotic efflux	36.036	333
A004604	gb|CDJ73082.1|ARO:3003900|Ecol_cyaA_FOF	ARO:3003900	Escherichia coli cyaA with mutation conferring resistance to fosfomycin	CDJ73082.1	HG738867.1	Escherichia coli str. K-12 substr. MC4100	antibiotic-resistant cya adenylate cyclase	phosphonic acid antibiotic	antibiotic target alteration	99.875	800
A004718	gb|ABD31357.1|ARO:3003074|Saur_cls_DAP	ARO:3003074	Staphylococcus aureus cls conferring resistance to daptomycin	ABD31357.1	CP000253.1	Staphylococcus aureus subsp. aureus NCTC 8325	daptomycin resistant cls	peptide antibiotic	antibiotic target alteration	27.962	422
